# Supplementary material for: Selection of an Optimal Recombinant Egyptian H9N2 Avian Influenza Vaccine Strain for Poultry with High Antigenicity and Safety
Source: Vaccines (Basel). 2022 Jan 21;10(2):162. doi: 10.3390/vaccines10020162 (PMC8876024; doi:10.3390/vaccines10020162)
Supplement: Supplementary file 1 [file vaccines-10-00162-s001.zip]

Archive with 1 entries (1 files):
- vaccines-1548796-supplementary.pdf
